# Supplementary material for: Cell-Based Phenotyping Reveals QTL for Membrane Potential Maintenance Associated with Hypoxia and Salinity Stress Tolerance in Barley
Source: Front Plant Sci. 2017 Nov 16;8:1941. doi: 10.3389/fpls.2017.01941 (PMC5696338; doi:10.3389/fpls.2017.01941)
Supplement: Supplementary file 2 [file Table_2.xlsx]

## Sheet: tblAll_contig_AnnotatedProtein
contig_name	Phys_Chr	ID	cM	Descr
AK374476	2	49950	3.25779	Cytochrome P450
MLOC_50352.3	2	49966	3.64731	Disease resistance protein (CC-NBS-LRR class) family LENGTH=898
AK369630	2	49973	3.82436	Brown planthopper-induced resistance protein 1
MLOC_71974.1	2	50051	3.82436	Cytochrome P450 family protein, expressed
MLOC_6767.1	2	50050	3.82436	Laccase, putative
MLOC_3707.2	2	50049	3.82436	Leucine-rich receptor-like protein kinase family protein LENGTH=1173
AK356172	2	49972	3.82436	unknown protein; FUNCTIONS IN: molecular_function unknown; INVOLVED IN: biological_process unknown; LOCATED IN: plasma membrane, chloroplast; EXPRESSED IN: 23 plant structures; EXPRESSED DURING: 13 growth stages; Has 166 Blast hits to 166 proteins in 41 s
MLOC_40063.2	2	50124	4.24929	Integral membrane protein hemolysin-III like protein
AK356079	2	50092	4.24929	LIM domain-binding protein 3
AK375167	2	50093	4.24929	Pectate lyase 8
MLOC_4317.1	2	50125	4.24929	Receptor-like protein kinase
MLOC_58142.1	2	50143	4.32011	Eukaryotic transcription factor
MLOC_44237.1	2	50221	4.39093	Cc-nbs-lrr resistance protein
MLOC_76813.1	2	50223	4.39093	Ectonucleoside triphosphate diphosphohydrolase 5
MLOC_57169.1	2	50222	4.39093	methyl-CPG-binding domain protein 13 LENGTH=746
MLOC_34476.1	2	50220	4.39093	NBS-LRR-like protein
MLOC_23395.1	2	50264	4.53258	Coiled-coil protein
MLOC_10286.1	2	50268	4.88669	Cc-nbs-lrr resistance protein
MLOC_18030.1	2	50274	4.9221	Protein kinase-3
MLOC_62390.1	2	50395	5.38244	(R)-limonene synthase, putative
MLOC_58632.3	2	50394	5.38244	Cytochrome P450
MLOC_12653.2	2	50390	5.38244	Disease resistance protein (CC-NBS-LRR class) family LENGTH=927
AK374934	2	50278	5.38244	Formamidopyrimidine-DNA glycosylase, putative
MLOC_76130.2	2	50398	5.38244	GDSL esterase/lipase
AK372375	2	50277	5.38244	Glutamyl-tRNA(Gln) amidotransferase subunit A
MLOC_55294.2	2	50393	5.38244	Glutamyl-tRNA(Gln) amidotransferase subunit A
MLOC_71372.1	2	50397	5.38244	homolog of yeast CDT1 A LENGTH=571
AK365895	2	50276	5.38244	Protein kinase family protein
MLOC_52562.1	2	50392	5.38244	Protein kinase superfamily protein LENGTH=633
MLOC_37603.1	2	50391	5.38244	Protein of unknown function (DUF594) LENGTH=877
MLOC_70002.1	2	50396	5.38244	Unknown protein
MLOC_37759.1	2	50467	5.41785	Dof-type zinc finger protein 23
AK371559	2	50468	5.52408	Glutamyl-tRNA(Gln) amidotransferase subunit A
MLOC_3664.1	2	50472	5.52408	Kinase family protein
MLOC_10425.2	2	50505	5.84278	Disease resistance protein (CC-NBS-LRR class) family LENGTH=908
MLOC_66581.3	2	50506	5.84278	Disease resistance protein (CC-NBS-LRR class) family LENGTH=908
AK356235	2	50476	5.84278	Glycine-rich protein
AK368531	2	50532	6.30312	12-oxophytodienoate reductase 1
MLOC_56754.1	2	50580	6.30312	1-aminocyclopropane-1-carboxylate oxidase-like protein
AK369735	2	50533	6.30312	2-oxoglutarate (2OG) and Fe(II)-dependent oxygenase superfamily protein LENGTH=364
AK250631.1	2	50531	6.30312	Cytochrome P450
MLOC_40495.1	2	50579	6.30312	Cytochrome P450, putative
MLOC_13618.1	2	50613	6.44476	Ent-kaurene synthase-like protein 1
AK356013	2	50619	6.70706	Sulfate adenylyltransferase, putative
MLOC_58616.2	2	50655	7.27691	NAD-dependent epimerase/dehydratase
AK361947	2	50652	7.27691	Zinc finger (Ran-binding) family protein
AK367939	2	50696	7.70977	Nicotiana lesion-inducing like
AK365754	2	50703	7.79037	ABC transporter, ATP-binding/permease protein
AK370259	2	50704	7.79037	Adenylate kinase
MLOC_65968.1	2	50915	7.79037	Agmatinase
MLOC_65860.1	2	50913	7.79037	Cp12 domain-containing protein 1
MLOC_1260.1	2	50905	7.79037	Cytochrome P450
AK248838.1	2	50700	7.79037	Dihydrolipoyllysine-residue succinyltransferase component of 2-oxoglutarate dehydrogenase complex
MLOC_63826.1	2	50910	7.79037	DOMAIN OF UNKNOWN FUNCTION 724 5 LENGTH=469
MLOC_57106.1	2	50907	7.79037	DUF895 domain membrane protein
MLOC_65859.1	2	50912	7.79037	Glyoxylate/hydroxypyruvate reductase B
MLOC_65861.1	2	50914	7.79037	Glyoxylate/hydroxypyruvate reductase B
MLOC_5618.2	2	50906	7.79037	Heat shock protein 90
MLOC_57484.1	2	50908	7.79037	Histone acetyltransferase
MLOC_65969.1	2	50916	7.79037	HXXXD-type acyl-transferase family protein LENGTH=448
MLOC_66056.2	2	50917	7.79037	Nodulin MtN21 /EamA-like transporter family protein
AK374772	2	50705	7.79037	Nucleotide-diphospho-sugar transferase family protein LENGTH=386
AK375541	2	50706	7.79037	O-methyltransferase family protein
MLOC_61016.1	2	50909	7.79037	Protein of unknown function (DUF594) LENGTH=803
AK362022	2	50701	7.79037	RING/FYVE/PHD zinc finger superfamily protein LENGTH=207
MLOC_11544.2	2	50904	7.79037	Steroid 5-alpha reductase family protein
MLOC_6746.1	2	50918	7.79037	Transcription factor E2F
AK365271	2	50702	7.79037	UDP-glycosyltransferase
MLOC_64239.1	2	50911	7.79037	UDP-Glycosyltransferase superfamily protein LENGTH=489
MLOC_7936.1	2	51049	8.03824	Chalcone synthase
MLOC_62432.1	2	51047	8.03824	Subtilisin-like serine protease
MLOC_62433.3	2	51048	8.03824	Subtilisin-like serine protease
AK362067	2	51060	8.28612	Beta-1,3-glucuronosyltransferase
MLOC_78849.2	2	51094	8.28612	disease resistance protein (TIR-NBS-LRR class) LENGTH=1400
AK364311	2	51061	8.28612	RING/U-box superfamily protein LENGTH=666
MLOC_76160.3	2	51093	8.28612	Xyloglucan endotransglucosylase/hydrolase 5
AK362521	2	51109	8.32153	Solute carrier family 2, facilitated glucose transporter member 8
MLOC_68832.3	2	51126	8.56941	disease resistance protein (TIR-NBS-LRR class) LENGTH=1400
AK364632	2	51120	8.56941	Eukaryotic translation initiation factor 3 subunit M
MLOC_67779.1	2	51130	8.56941	Cullin-associated NEDD8-dissociated protein
MLOC_73747.1	2	51290	8.85269	Cc-nbs-lrr resistance protein
AK252680.1	2	51143	8.85269	Glutamyl-tRNA(Gln) amidotransferase subunit A, putative
AK374344	2	51146	8.85269	Glutamyl-tRNA(Gln) amidotransferase subunit A, putative
MLOC_15183.1	2	51283	8.85269	Kinase, putative
MLOC_12985.1	2	51282	8.85269	NBS-LRR class disease resistance protein
MLOC_81553.1	2	51291	8.85269	NBS-LRR resistance-like protein
MLOC_62750.3	2	51286	8.85269	Nuclear transport factor 2 (NTF2)-like protein
AK248647.1	2	51141	8.85269	Peptidase S24/S26A/S26B/S26C family protein LENGTH=205
AK252037.1	2	51142	8.85269	Phosphoglycerate mutase-like protein
MLOC_18035.1	2	51284	8.85269	Phosphoglycerate mutase-like protein
MLOC_1947.1	2	51285	8.85269	Phosphoglycerate mutase-like protein
AK367892	2	51145	8.85269	Serine carboxypeptidase
AK355785	2	51144	8.85269	Unknown protein
MLOC_72034.1	2	51288	8.85269	Unknown protein
MLOC_72035.1	2	51289	8.85269	Unknown protein
MLOC_7000.1	2	51287	8.85269	WRKY transcription factor 31
MLOC_52698.4	2	51492	9.2068	ABC transporter G family member
AK360038	2	51372	9.2068	Amine oxidase
AK361509	2	51373	9.2068	Cytochrome P450
AK364194	2	51374	9.2068	Cytochrome P450
MLOC_60736.1	2	51496	9.2068	Cytochrome P450
MLOC_14298.1	2	51491	9.2068	Major facilitator superfamily protein LENGTH=591
MLOC_56981.1	2	51495	9.2068	Major facilitator superfamily protein LENGTH=616
MLOC_56811.1	2	51493	9.2068	NBS-LRR disease resistance-like protein
MLOC_79655.1	2	51497	9.2068	Retrotransposon protein, putative, unclassified
MLOC_56812.1	2	51494	9.2068	Sesquiterpene synthase
AK365712	2	51573	9.24221	Phosphoglycerate mutase-like protein
MLOC_78938.2	2	51586	9.38385	Unknown protein
MLOC_78939.2	2	51587	9.38385	Unknown protein
MLOC_63480.1	2	51588	9.56091	FAD-binding Berberine family protein LENGTH=532
MLOC_63525.2	2	51589	9.56091	Zinc finger CCCH domain-containing protein
MLOC_14136.1	2	51664	9.63173	Defensin
MLOC_57002.1	2	51668	9.63173	Defensin
MLOC_3492.2	2	51667	9.63173	Methyltransferase, putative
MLOC_14135.2	2	51663	9.63173	Unknown protein
MLOC_17561.1	2	51665	9.63173	Unknown protein
MLOC_17562.1	2	51666	9.63173	Unknown protein
MLOC_63202.1	2	51669	9.63173	Unknown protein
MLOC_61723.2	2	51717	10.0212	Amino acid transporter
AK363746	2	51719	10.1983	Transposase
AK364250	2	51737	10.2691	Peptidyl-prolyl cis-trans isomerase
MLOC_11083.1	2	51739	10.2691	PLANT CADMIUM RESISTANCE 2 LENGTH=152
MLOC_60307.1	2	51741	10.2691	Pumilio-like
MLOC_44594.1	2	51740	10.2691	Retrotransposon protein, putative, unclassified, expressed
AK373951	2	51738	10.2691	unknown protein; FUNCTIONS IN: molecular_function unknown; INVOLVED IN: biological_process unknown; LOCATED IN: plasma membrane; EXPRESSED IN: 17 plant structures; EXPRESSED DURING: 9 growth stages; Has 3885 Blast hits to 2658 proteins in 280 species: Arc
MLOC_64358.1	2	51861	10.4816	NBS-LRR disease resistance protein family-1
AK250013.1	2	51860	10.4816	Peptidyl-prolyl cis-trans isomerase-like protein
MLOC_71725.1	2	51882	10.4816	Flavonol 4-sulfotransferase
AK368586	2	51891	10.5634	Flowering promoting factor-like 1, putative, expressed
MLOC_78789.1	2	51899	10.7472	FACT complex subunit SPT16, putative
MLOC_522.2	2	51966	10.8711	Cysteine proteinase
MLOC_8293.1	2	51968	10.8711	Retrotransposon protein, putative, unclassified
MLOC_43355.1	2	51965	10.8711	Ribosomal RNA apurinic site specific lyase
AK354778	2	51964	10.8711	UDP-Glycosyltransferase superfamily protein LENGTH=453
MLOC_81137.1	2	51967	10.8711	UDP-Glycosyltransferase superfamily protein LENGTH=453
AK375321	2	51986	11.2606	F-box/RNI-like superfamily protein LENGTH=416
AK249594.1	2	51995	11.8626	Kinase-like protein
AK251420.1	2	51996	12.1105	60 kDa chaperonin 2
MLOC_2423.1	2	52112	12.1105	Disease resistance-responsive (dirigent-like protein) family protein LENGTH=182
MLOC_62798.1	2	52116	12.1105	Disease resistance-responsive (dirigent-like protein) family protein LENGTH=182
MLOC_71318.1	2	52117	12.1105	DNA repair helicase rad5,16, putative
AK368250	2	51998	12.1105	Flavonol 4-sulfotransferase
MLOC_5957.1	2	52115	12.1105	Multidrug resistance protein ABC transporter family
MLOC_71963.1	2	52118	12.1105	Ribosomal RNA apurinic site specific lyase
MLOC_57507.1	2	52113	12.1105	Thylakoid lumen 15.0 kDa protein
AK357446	2	51997	12.1105	Transmembrane protein
MLOC_57508.1	2	52114	12.1105	Vacuolar protein sorting, putative
AK362358	2	52161	12.5354	Glycerol-3-phosphate dehydrogenase, putative
MLOC_52767.2	2	52324	12.5885	Acetyl-CoA carboxylase
MLOC_63757.2	2	52330	12.5885	Dimethylaniline monooxygenase [N-oxide-forming]
MLOC_16798.1	2	52322	12.5885	Dimethylaniline monooxygenase, putative
AK356680	2	52164	12.5885	Eukaryotic aspartyl protease family protein, expressed
MLOC_58539.1	2	52326	12.5885	Leucine-rich receptor-like protein kinase family protein LENGTH=1173
MLOC_61793.2	2	52328	12.5885	Leucine-rich receptor-like protein kinase family protein LENGTH=1173
MLOC_61794.1	2	52329	12.5885	Leucine-rich receptor-like protein kinase family protein LENGTH=980
MLOC_5849.1	2	52325	12.5885	myb domain protein 36 LENGTH=333
MLOC_14804.1	2	52321	12.5885	Peroxidase superfamily protein LENGTH=326
AK363640	2	52166	12.5885	Phosphoglycerate mutase family protein
MLOC_48019.2	2	52323	12.5885	Protein kinase
AK252245.1	2	52163	12.5885	Ribulose bisphosphate carboxylase small chain
MLOC_58540.1	2	52327	12.5885	Similarity to 50S ribosomal protein L30
AK359722	2	52165	12.5885	Thioredoxin superfamily protein LENGTH=233
AK373139	2	52167	12.5885	Vacuolar protein-sorting protein 33
AK377006	2	52430	12.7479	Unknown protein
AK363582	2	52440	13.3853	Glucose-6-phosphate 1-dehydrogenase
